# Supplementary material for: Removal of Heavy Metals from Wastewaters and Other Aqueous Streams by Pressure-Driven Membrane Technologies: An Outlook on Reverse Osmosis, Nanofiltration, Ultrafiltration and Microfiltration Potential from a Bibliometric Analysis
Source: Membranes (Basel). 2024 Aug 22;14(8):180. doi: 10.3390/membranes14080180 (PMC11355994; doi:10.3390/membranes14080180)
Supplement: Supplementary file 1 [file membranes-14-00180-s001.zip]

Archive with 1 entries (1 files):
- membranes-3140230-supplementary.pdf
